# Supplementary material for: Evaluation on Elongation Factor 1 Alpha of Entamoeba histolytica Interaction with the Intermediate Subunit of the Gal/GalNAc Lectin and Actin in Phagocytosis
Source: Pathogens. 2020 Aug 27;9(9):702. doi: 10.3390/pathogens9090702 (PMC7558290; doi:10.3390/pathogens9090702)
Supplement: Supplementary file 1 [file pathogens-09-00702-s001.zip]

Archive with 3 entries (2 files):
- pathogens-901576-supplementary(Round4)/
- pathogens-901576-supplementary(Round4)/Table S1.docx
- pathogens-901576-supplementary(Round4)/Table S2(Round4).docx
